# Supplementary material for: The tumor microenvironment of colorectal cancer: stromal TLR-4 expression as a potential prognostic marker
Source: J Transl Med. 2010 Nov 8;8:112. doi: 10.1186/1479-5876-8-112 (PMC2997091; doi:10.1186/1479-5876-8-112)
Supplement: Additional file 1 — Supplementary Table 1: Clinico-pathological information of patients. listed are patients' ID number, clinical diagnosis, TNM stage, sex, age, and disease free survival in months. [file 1479-5876-8-112-S1.XLS]

## Sheet: Foglio1
	Diagnosis	TNM Stage	Sex	Age	DFS Months
1	Ulcerative Colitis		M	73	105
2	Ulcerative Colitis		M	73	105
3	Ulcerative Colitis		M	33	100
4	Ulcerative Colitis		M	58	88
5	Ulcerative Colitis		M	37	98
6	Ulcerative Colitis		M	32	96
7	Ulcerative Colitis		M	76	86
8	Ulcerative Colitis		M	42	83
9	Ulcerative Colitis		M	75	39
10	Ulcerative Colitis		F	35	57
11	Ulcerative Colitis		M	61	0
12	Ulcerative Colitis		M	34	0
13	Ulcerative Colitis		M	73	0
14	Low grade tubulo-villous Adenoma		F	64	97
15	Low grade tubular Adenoma		M	62	105
16	Low grade tubular Adenoma		F	72	13
17	Low grade tubular Adenoma		F	64	25
18	Low grade tubulo-villous Adenoma		F	74	0
19	Low grade tubulo-villous Adenoma		F	66	76
20	Low grade tubulo-villous Adenoma		M	70	95
21	Low grade tubulo-villous Adenoma		M	66	108
22	Low grade tubulo-villous Adenoma		M	73	105
23	Low grade tubulo-villous Adenoma		F	67	12
24	Low grade tubular Adenoma		F	54	10
25	Low grade tubulo-villous Adenoma		F	74	72
26	Low grade tubulo-villous Adenoma		M	70	104
27	Low grade tubulo-villous Adenoma		M	51	24
28	Low grade tubulo-villous Adenoma		M	83	20
29	Low grade tubulo-villous Adenoma		M	78	10
30	Low grade tubulo-villous Adenoma		M	77	38
31	Low grade tubular Adenoma		M	46	94
32	Low grade tubulo-villous Adenoma		M	82	94
33	Low grade tubular Adenoma		M	70	39
34	Low grade tubulo-villous Adenoma		M	54	88
35	Low grade tubular Adenoma		M	79	9
36	Low grade tubulo-villous Adenoma		M	58	98
37	Low grade tubulo-villous Adenoma		M	72	38
38	Low grade tubulo-villous Adenoma		F	80	0
39	Low grade tubular Adenoma		M	79	55
40	Low grade tubular Adenoma		F	58	86
41	Low grade tubular Adenoma		M	67	84
42	Low grade tubulo-villous Adenoma		M	76	0
43	High grade tubulo-villous Adenoma		F	63	108
44	High grade tubulo-villous Adenoma		F	60	103
45	High grade tubulo-villous Adenoma		F	71	100
46	High grade tubulo-villous Adenoma		M	57	9
47	High grade tubulo-villous Adenoma		M	60	6
48	Adenocarcinoma in tubulo-villous Adenoma	G2pT1Nx	F	81	104
49	Adenocarcinoma in tubular Adenoma	G3pT1	M	61	0
50	Adenocarcinoma in tubular Adenoma	G2pT1NX	M	66	24
51	Adenocarcinoma in tubulo-villous Adenoma	G2pT1N0	M	81	0
52	Tubular Adenocarcinoma in tubulo-villous Adenoma	G2pT1	M	63	95
53	Tubular papillary Adenocarcinoma	G2pT1Nx	M	74	15
54	Adenocarcinoma in adenoma	G2pT1	F	60	10
55	Adenocarcinoma	pT2N0	M	76	10
56	Adenocarcinoma	G2pT2	M	85	16
57	Tubular Adenocarcinoma	G2pT2N2	F	66	92
58	Adenocarcinoma	G2pT2N0	F	79	34
59	Tubular papillary Adenocarcinoma	G2pT2Nx	M	68	89
60	Tubulo villous Adenocarcinoma	G2T2N0	M	63	97
61	Adenocarcinoma	G2pT2N0	M	78	0
62	Adenocarcinoma	G2pT2N1	M	67	61
63	Rectal carcinoma	G2pT2N0	F	56	21
64	Rectal carcinoma	G2pT2N1	M	77	12
65	Adenocarcinoma	G2pT3N1M1	M	54	47
66	Adenocarcinoma	G3pT3N2	F	73	91
67	Tubular Adenocarcinoma	G2pT3N1	F	66	54
68	Tubular Adenocarcinoma	G2pT3N0	M	65	89
69	Adenocarcinoma	G2pT3N0	M	61	35
70	Adenocarcinoma	G2pT3N0	M	63	107
71	Mucinous Adenocarcinoma	G3pT3N2	M	65	27
72	Adenocarcinoma	G2pT3N2M1	M	71	13
73	Adenocarcinoma	G2pT3N0	F	81	10
74	Adenocarcinoma	G3pT3N1	M	61	0
75	Tubular Adenocarcinoma	G2pT3N2	M	57	11
76	Adenocarcinoma	G2pT3N0	M	65	101
77	Adenocarcinoma	G2pT3N2	F	77	96
78	Tubular Adenocarcinoma	G2pT3N1	M	73	14
79	Tubular Adenocarcinoma	G2pT3N0	F	68	79
80	Adenocarcinoma	G2pT3	F	94	12
81	Adenocarcinoma	G3pT3N1	F	73	4
82	Tubular Adenocarcinoma	G2T3N0	F	77	74
83	Adenocarcinoma	G2pT3N2	M	67	23
84	Adenocarcinoma	G2pT3N2	M	78	5
85	Tubular papillary Adenocarcinoma	G2pT3N2	F	74	11
86	Infiltrating Adenocarcinoma	G2pT3N0	M	59	99
87	Mucinous Adenocarcinoma	G2pT3N1	F	83	52
88	Adenocarcinoma	G2pT3N0	M	87	0
89	Adenocarcinoma	G3pT3n1	M	68	67
90	Sigma Adenocarcinoma	G2pT3N0	M	65	68
91	Sigma Adenocarcinoma	G2pT3N2	M	71	62
92	Adenocarcinoma	G2pT3N0	F	54	14
93	Adenocarcinoma	G2pT3N2	F	54	10
94	Adenocarcinoma	G2pT3N1M1	M	52	22
95	Sigma Adenocarcinoma	G2pT3N0	M	65	8
96	Sigma Adenocarcinoma	t3n1g2	F	52	11
97	Cecal Adenocarcinoma	G2T3N0	F	78	49
98	Adenocarcinoma	G2pT4N2	F	71	1
99	Adenocarcinoma	G3T4	M	66	0
100	Mucinous Adenocarcinoma	G2pT4	F	78	93
